# Supplementary material for: First Description of a Carnivore Protoparvovirus Associated with a Clinical Case in the Iberian Lynx (Lynx pardinus)
Source: Animals (Basel). 2025 Apr 2;15(7):1026. doi: 10.3390/ani15071026 (PMC11988045; doi:10.3390/ani15071026)
Supplement: Supplementary file 1 [file animals-15-01026-s001.zip]

Archive with 1 entries (1 files):
- animals-3538774-supplementary.pdf
